# Supplementary material for: Morphometric Study of the Initial Ventricular Indices to Predict the Complications and Outcome of Aneurysmal Subarachnoid Hemorrhage
Source: J Clin Med. 2023 Mar 29;12(7):2585. doi: 10.3390/jcm12072585 (PMC10095006; doi:10.3390/jcm12072585)
Supplement: Supplementary file 1 [file jcm-12-02585-s001.zip]

Archive with 1 entries (1 files):
- jcm-2101374-supplementary.pdf
